# Supplementary material for: PANI-Coated VOx Nanobelts with Core-Shell Architecture for Flexible All-Solid-State Supercapacitor
Source: Micromachines (Basel). 2023 Sep 28;14(10):1856. doi: 10.3390/mi14101856 (PMC10609290; doi:10.3390/mi14101856)
Supplement: Supplementary file 1 [file micromachines-14-01856-s001.zip]

Archive with 1 entries (1 files):
- micromachines-2624509-supplementary.pdf
